# Supplementary material for: Adverse reactions of dimethyl sulfoxide in humans: a systematic review
Source: F1000Res. 2019 Aug 6;7:1746. Originally published 2018 Nov 5. [Version 2] doi: 10.12688/f1000research.16642.2 (PMC6707402; doi:10.12688/f1000research.16642.2)
Supplement: Supplementary file 1 [file f1000research-7-22126-s0000.tgz]

Archive with 1 entries (1 files):
- ad8d3e5e-5263-4ad6-8fd7-440a3266e3ca_Prisma_Harms_checklist_items.docx
